# Supplementary material for: Galangin: A Promising Flavonoid for the Treatment of Rheumatoid Arthritis—Mechanisms, Evidence, and Therapeutic Potential
Source: Pharmaceuticals (Basel). 2024 Jul 19;17(7):963. doi: 10.3390/ph17070963 (PMC11279697; doi:10.3390/ph17070963)
Supplement: Supplementary file 1 [file pharmaceuticals-17-00963-s001.zip]

Archive with 1 entries (1 files):
- Table S1 Summary of the Chemical and Physical Properties of Galangin.pdf
